# Supplementary material for: Modes of transport in the Northeast Corridor: Dataset
Source: Data Brief. 2019 Dec 12;28:104977. doi: 10.1016/j.dib.2019.104977 (PMC6933228; doi:10.1016/j.dib.2019.104977)
Supplement: Multimedia component 1 [file mmc1.xls]

## Sheet: bs
	DATA
	Escañuela Romana Ignacio, The elasticities of passenger transport demand in the Northeast Corridor, Research in Transportation Economics, 2019, 100759, ISSN 0739-8859,
	https://doi.org/10.1016/j.retrec.2019.100759.
	Bureau of Labor Statistics
	Office of Prices and Living Conditions
	Consumer Expenditure Survey
	Table 1100 “Quintiles of income before taxes: Average annual expenditures
	ALL CONSUMER UNITS	Transportation	Vehicle purchases (net outlay)	Gasoline and motor oil	Gasoline	Diesel fuel	Gasoline on out-of-town trips [I]	motor oil	Motor oil on out-of-town trips	Other vehiles expenses	Vehicle finance charges	Maintenance and repairs .	Vehicle insurance	Vehicle rental, leases, licenses, and other charges	Auto rental, out-of-town trips	Motorcycle rental, out-of-town trips	Aircraft rental, out-of-town trips	Parking fees	Parking fees, out-of-town trips	Tolls or electronic toll passes	Tolls on out-of-town trips	Public and other transportation	Airline fares	Intercity bus fares	Intercity train fares	Taxi fares and limousine services on trips [I]
	2003	7780.55	3731.76	1332.76	1220.61	14.73	86.95	8.96	0.88	2330.98	370.59	618.92	905.26	436.21	21.95	0.11	0.37	28.12	4.51	13	3.75	385.05	252.56	8.96	16.07	4.89
	2004	7801.38	3397.07	1597.56	1466.54	20.5	100.35	9.01	1.01	2365.41	323.41	651.66	964.37	425.96	21.18	0	1.43	29.41	5.54	14.6	4.63	441.33	275.94	9.35	17.84	5.87
	2005	8344.21	3543.95	2013.32	1849.29	33.57	120.14	9.12	1.21	2339.05	296.75	671.34	913.35	457.61	23.08	0.18	0.43	31.81	5.82	14.32	4.6	447.89	284.79	12.1	19.41	6.62
	2006	8507.9	3420.83	2227.46	2050.74	39.03	127.62	8.79	1.29	2354.98	297.81	688.44	886.43	482.3	25.66	0.1	0.05	34.88	6.14	15.02	4.02	504.63	334.6	11.33	16.29	7.71
	2007	8757.65	3244	2383.67	2201.6	41.26	130.3	9.2	1.32	2592.18	305.21	737.62	1071.37	477.97	24.9	0.06	0.18	35.17	6	15.57	4.33	537.81	359.71	10.49	20.75	16.12
	2008	8603.63	2754.8	2714.84	2512.47	46.36	144.54	10.01	1.46	2620.9	312.3	730.53	1113.37	464.71	24.14	0.01	0.23	37.2	6.04	14.67	4.31	513.08	343.3	11.07	22.36	7.23
	2009	7658.25	2656.95	1986.4	1831.34	35.6	108.63	9.73	1.1	2535.57	281.01	732.82	1075.24	446.5	23.7	0.07	0.17	39.8	6.94	22.33	4.49	479.32	300.92	9.22	14.98	6.28
	2010	7677.32	2588.4	2132.31	1965.97	37.31	117.99	9.85	1.19	2464.03	243.03	787.28	1010.42	423.31	23.23	0.24	2.35	38.19	6.91	24.45	4.27	492.59	325.31	10.34	15.67	6.24
	2011	8292.79	2668.56	2654.56	2450.87	51.75	139.24	11.29	1.41	2453.57	232.6	804.93	983.31	432.73	19.17	0.07	0.11	38.16	6.14	30.34	4.34	516.1	341.68	10.67	15.91	7.26
	2012	8998.12	3210.49	2755.78	2548.75	46.72	147.48	11.35	1.49	2489.64	223.36	814.27	1017.94	434.08	23.75	0.02		42.29	6.8	31.21	4.42	542.21	352.53	11.96	18.88	6.59
	2013	9003.59	3271.1	2611.36	2418.2	48.82	130.5	12.52	1.32	2584.11	203.52	835.12	1012.84	532.63	1.07	0.04	0.47	42.17	5.18	32.55	4.32	537.02	343.14	11.18	20.69	6.31
	2014	9073.43	3301.09	2468.24	2284.36	39.59	130.59	12.38	1.32	2722.65	208.18	835.61	1112.28	566.57		0.12	1.57	41.87	6.89	34.58	4.71	581.46	370.01	12	15.4	7.41
	2015	9502.79	3996.92	2089.56	1915.49	46.24	112.36	14.34	1.13	2755.65	216.14	836.77	1078.56	624.17		0	0.13	46.52	6.8	36.25	5.18	660.65	410.59	11.59	17.48	7.46
	2016	9049.35	3633.91	1908.88	1748.06	40.22	106.85	12.68	1.08	2883.82	225.77	849.04	1149.12	659.89	21.17	0.15	0.01	53.59	8.26	41.64	5.05	622.74	403.52	10.4	14.28	8.7
	2017	9575.66	4053.95	1968.1	1796.56	48.04	109.16	12.69	1.1	2841.53	220.32	954.26	966.53	700.43	19.79	0.19	0.17	52.05	8.21	47.75	5.51	712.07	451.05	12.71	25.63	10.15

## Sheet: air
		Bureau of Transportation Statistics.
		Market Passenger Per Day	Market Passenger Per Day	Market Passenger Per Day	Market Passenger Per Day	Market Average Fare	Market Average Fare	Market Average Fare	Market Average Fare
		NY-WA	BO-NY	BO-PH	BO-WA	NY-WA	BO-NY	BO-PH	BO-WA
	DB1A, DB1B	QNWA	QBNA	QBPA	QBWA	PNWA	PBNA	PBPA	PBWA
	2000	6611.65	7490.86	1991.75	7399.4	140.463	152.167	213.775	122.293
	2001	4757.02	5658.89	1505.71	5124.9	137.07	147.722	230.15	116.415
	2002	4254.55	4811.86	1260.71	5325.93	126.95	140.488	232.627	114.145
	2003	4471.76	4533.31	1406.24	5324.47	131.833	147.238	177.093	123.593
	2004	4757.18	4691.25	2246.18	6801.29	132.43	153.09	100.53	121.445
	2005	5536.94	3702.45	2801.06	7358.5	138.058	166.178	102.963	120.11
	2006	5073.77	5206.62	2968.55	7733.44	151.14	155.748	116.945	131.64
	2007	4506.24	4516.49	2922.76	6299.43	156.02	176.965	125.877	143.105
	2008	3626.85	3995.96	2412.81	7242.92	171.24	196.113	174.752	159.435
	2009	3488.34	3601.59	2164.86	7006.53	143.505	161.505	155.49	147.08
	2010	3104.13	3471.67	2527.59	6077.38	177.67	201.738	145.905	143.1
	2011	2819.01	3500.75	1982.45	8015.76	211.595	208.06	134.76	129.875
	2012	2884.33	3609.3	1669.99	7724.18	205.905	193.023	238.635	138.695
	2013	2056.71	3733.64	1979.48	7633.15	213.127	195.25	201.097	140.333
	2014	2634.48	3642.35	2328.93	7456.88	220.915	209.625	163.285	151.018
	2015	2723.78	3698.93	1720.64	7214.39	217.112	211.942	173.396	162.895
	2016	2770.58	3926.51	1789.31	7289.06	208.136	197.63	173.032	153.541
	2017	2723.06	3204.48	2146.94	5444.46	194.774	159.977	175.715	147.044

## Sheet: train
		Archilla Téllez (2017).
		Amtrak, Monthly Performance Report
		Acela	Neast.	Acela	Neast.
		Passengers	Passengers	Fares	Fares
		QAT	QNRT	PAT	PNRT
	2002	3213981	5975640	113.302	52.2251
	2003	2936885	5850975	113.211	51.128
	2004	2966543	6405087	113.188	49.9984
	2005	2452902	7024021	112.606	51.6719
	2006	2668174	6755085	123.011	58.6447
	2007	3191321	6836646	126.459	62.1242
	2008	3398759	7489426	137.633	64.3049
	2009	3019627	6920610	135.53	62.34
	2010	3218718	7148998	136.737	64.0797
	2011	3379126	7514741	145.497	65.3193
	2012	3395354	8014175	149.64	66.8441
	2013	3343100	8044200	158.775	70.6969
	2014	3545300	8083500	165.224	74.662
	2015	3473600	8215500	168.392	74.4602
	2016	3489300	8409700	170.154	73.0089
	2017	3442000	8569900	173.504	74.5283

## Sheet: road
		Delaware “Highway Statistics”	Maryland HISD Reports, Interstate I-95	Maryland HISD Reports, Interstate I-95	National Transportation Statistics (2017)	National Transportation Statistics (2017)	Bureau of Transportation Statistics, from American Automobile Association	Bureau of Transportation Statistics, from American Automobile Association	Bureau of Transportation Statistics, from American Automobile Association	Bureau of Transportation Statistics, from American Automobile Association	Bureau of Transportation Statistics	US Energy Information Administration
							Table 3-17: Average Cost of Owning and Operating an Automobilea (Assuming 15.000 Vehicle-Miles per Year)	Table 3-17: Average Cost of Owning and Operating an Automobilea (Assuming 15.000 Vehicle-Miles per Year)	Table 3-17: Average Cost of Owning and Operating an Automobilea (Assuming 15.000 Vehicle-Miles per Year)	Table 3-17: Average Cost of Owning and Operating an Automobilea (Assuming 15.000 Vehicle-Miles per Year)	3-18, Average Passenger Fares (current Dollars)
		Highways. Annual Vehicle Miles Traveled.	Annual Vehicle Miles of Travel Millons by Functional Classification	Annual Vehicle Miles of Travel Millons by Functional Classification	Light duty % total highway	Bus % total highway total	Average total cost per mile (current ¢)	Gas	Maintenancec	Tires	Average Passenger Fares (Current dollars) Class I bus, intercity	Los Angeles, CA Ultra-Low Sulfur CARB Diesel Spot Price (Dollars per Gallon)
	1996	7645000000					42.5933	5.6	2.8	1.2	22.85
	1997	7975000000	10639	46991			44.82	6.6	2.8	1.4	20.83
	1998	8220000000	10670	48434			46.0533	6.2	3.1	1.4	23.14
	1999	8543000000	10790	49134			47	5.6	3.3	1.7	26.16
	2000	8199000000	11238	50300	68.2931	9.17391	49.0867	6.9	3.6	1.7	29.46
	2001	8565000000	11514	52017	68.4046	8.06102	51.0267	7.9	3.9	1.8	30.27	0.817
	2002	8838000000	11960	53761	68.5891	8.07934	50.2267	5.9	4.1	1.8	30.11	0.751
	2003	9010000000	13254	54669	68.3514	8.05035	51.6933	7.2	4.1	1.8		0.913
	2004	9263000000	13277	55118	67.5992	8.01486	56.2067	6.5	5.4	0.7		1.319
	2005	9486000000	13402	56599	67.5824	7.76515	52.2267	9.5	4.9	0.7		1.796
	2006	9407000000	13412	56616	65.3019	8.4234	52.1533	8.9	4.9	0.7		2.085
	2007	9453000000	13451	56766	66.752	8.47167	54.14	11.67	4.57	0.72		2.249
	2008	8959000000	13451	56147	65.2858	8.94514	53.9733	10.09	4.56	0.77		2.911
	2009	9041000000	13427	55631	66.031	9.82138	56.58	11.36	4.54	0.83		1.702
	2010	8948000000	13482	56206	66.3051	9.39702	58.5067	12.34	4.44	0.96		2.207
	2011	9028000000	13453	56051	67.2049	9.33467	59.64	14.17	4.47	1		3.051
	2012	9147265000	13455	56389	67.0443	9.8558	60.8133	14.45	4.97	1		3.107
	2013	9310592408	14166	56458	66.9237	10.0364	59.1733	13	5.06	0.97		3.01
	2014	9569908326	14936	56400	65.8531	10.5397	57.9867	11.21	5.11	0.98		2.782
	2015	9904115393	15039	57314	66.7103	10.338	57.0533	8.45	5.28	1		1.656
	2016	10149777735	15413	58974	66.4787	10.219	56.4533	10.26	7.91			1.39
	2017
	Office of Energy Efficiency and Renewable Energy
	Average Vehicle Occupancy, Car
	1.54
	FHWA, from the National Transit Database
	Mean for NEC zones, from Annual Average Vehicle Occupancy Factors.
	Average Vehicle Occupancy, Bus
	15.1712
